# Supplementary material for: Disseminated Talaromyces marneffei Infection in a Non-HIV Infant With a Homozygous Private Variant of RELB
Source: Front Cell Infect Microbiol. 2021 Mar 15;11:605589. doi: 10.3389/fcimb.2021.605589 (PMC8005656; doi:10.3389/fcimb.2021.605589)
Supplement: Supplementary file 3 [file Table_1.xlsx]

## Sheet: results
Test time	white blood cell count (3.69-9.16*10^9/L)	Neutrophil count (1.9-8*10^9/L)	Lymphocyte count (0.8-5.2*10^9/L)	Monocyte count (0.16-1*10^9/L)	Eosinophil count (0-0.8*10^9/L)	Basophil count (0-0.2*10^9/L)	Absolute value of immature granulocyte	Percentage of neutrophils (50-70)	Lymphocyte percentage (18-40)	Percentage of monocytes (3-10)	Eosinophil percentage (0-5)	Percentage of basophils (0-4)	Percentage of immature granulocytes	Red blood cell count (3.68-5.13*10^12/L)	Hemoglobin (113-151g/L)	Hematocrit (33.5-45%)	mean corpuscular volume (82.6-99.1fL)	Average hemoglobin content (26.9-33.3pg)	Average hemoglobin concentration (322-362g/L)	Red cell distribution width (11-16%)	Red blood cell distribution width standard deviation (35-56)	Platelet count (101-320*10^9/L)
2020-06-01	6.26	4.75	1.24	0.25	0.01	0.01		75.9	19.8	4	0.1	0.2		3.13	64	21.3	67.9	20.4	300	16.3	37.9	183
2020-06-02	7.91	6.86	0.7	0.14	0.01	0.05		86.7	8.9	1.8	0.1	0.7		4.21	93	28.7	68.1	22	323			154
2020-06-04	10.06	7.96	1.74	0.31	0.02	0.03	0.18	79.1	17.3	3.1	0.2	0.3	1.8	3.75	82	27.5	73.3	21.9	298	18.5	48.5
2020-06-06	15.19	11.7	1.53	1.86	0.05	0.05	0.26	77.1	10.1	12.2	0.3	0.3	1.7	3.45	75	25.2	73	21.7	298	19.5	50.4
2020-06-08	16.6	12.9	1.51	1.99	0.17	0.03	0.12	77.7	9.1	12	1	0.2	0.7	3.15	68	23.2	73.7	21.6	293	20.9	53.8
2020-06-09	19.41	15.17	2.11	2.07	0.01	0.05	0.24	78	10.9	10.7	0.1	0.3	1.2	4.39	114	36	82	26	317	27.9	79.8
2020-06-10	13.5	9.11	2.14	2.16	0.04	0.05	0.17	67.4	15.9	16	0.3	0.4	1.3	4.19	109	34.9	83.3	26	312	29.2	83.2
2020-06-17	12.54	8.3	2.43	1.49	0.25	0.07	0.08	66.1	19.4	11.9	2	0.6	0.6	4.17	107	35.5	85.1	25.7	301	31.2	91.6
2020-06-22	13.83	8.84	2.87	1.7	0.34	0.08	0.05	63.8	20.8	12.3	2.5	0.6	0.4	3.7	95	31	83.8	25.7	306	30.1	87.5
2020-06-24	10.44	8.1	1.39	0.65	0.28	0.02	0.03	77.6	13.3	6.2	2.7	0.2	0.3	3.5	91	29.1	83.1	26	313	29.5	86.2
2020-06-27	6.74	4.66	1.23	0.78	0.05	0.02	0.03	69.2	18.2	11.6	0.7	0.3	0.4	3.13	80	26	83.1	25.6	308	29.4	85.6
2020-07-01	8.57	4.61	2.75	1.15	0.02	0.04	0.09	53.8	32.1	13.4	0.2	0.5	1.1	3.46	90	29.5	85.3	26	305			541
2020-07-07	9.57	6.64	1.6	1.26	0.04	0.03	0.02	69.4	16.7	13.2	0.4	0.3	0.2	3.77	100	32.5	86.2	26.5	308	25.7	78.1
2020-07-14	8.9	5.26	2.11	0.93	0.1	0.05		59.1	23.7	10.5	1.2	0.6		3.76	105	32	85	27.8	327			406
	Urea nitrogen (1.7-8.3mmol/L)	Creatinine (40-100μmol/L)	Uric acid (155-357μmol/L)	β2-Microglobulin (1-3mg/L)	Retinol binding protein (20-75mg/L)	cystatin C(0.51-1.09mg/L)	total protein (65-85g/L)	albumin (35-55g/L)	Globulin (20-40g/L)	Total bilirubin (5.1-20μmol/L)	Direct bilirubin (0-6.1μmol/L)	Indirect bilirubin (5.1-20μmol/L)	albumin/Globulin(1.5-2.5)	Alanine aminotransferase (7-40U/L)	glutamic-oxaloacetic transaminase (13-35U/L)	Glutamic pyruvic transaminase/glutamic oxaloacetic transaminase	glutamic oxaloacetic transaminase/Glutamic pyruvic transaminase	Total bile acid (0-25μmol/L)	Alkaline phosphatase (35-100U/L)	γ-glutamyltranspeptidase (7-45U/L)	5-nucleotidase (2-25U/L)	prealbumin (200-400g/L)	cholinesterase (3500-13500U/L)	L-Lactate dehydrogenase (100-240U/L)	Creatine kinase (10-175U/L)	Cardiac creatine kinase (0-24U/L)
2020-06-01
2020-06-03	3.91	18.47	151.3	5.51	22.6	1.43	55	15.6	39.4	38.1	28.7	9.4	0.4	81.1	335.29	0.24	4.13	70	331	599.2	67.2	27	1913	470.81	15.6	14
2020-06-05							58	29.9	28.1	37.6	28.2	9.4	1.06	44.4	133.24	0.33	3	41.9	364	604.8	74.1	36	1620
2020-06-08							59.5	30.4	29.1	21.1	14.3	6.8	1.04	25.6	52.28	0.49	2.04	16.7	326	533	57.7	30	1180
2020-06-10				2.68	40.3	1.27	66	33.8	32.2	16.2	11.2	5	1.05	28.9	42.89	0.67	1.48	16.4	367	861.1	108.4	112	2224	207.89	12.6	10
2020-06-17					69.4	1.45	76.4	40.6	35.8	10.4	7.8	2.6	1.13	55.3	59.53	0.93	1.08	18.8	575	1275.6	212.5	260	5135	240.97	21.3	20
2020-06-27	3.08	19.87	125.4	3.27	33.2	1.22	56.9	36.3	20.6	6.1	4.4	1.7	1.76	115.8	77.35	1.5	0.67	14.1	494	674.7	133.4	93	4161
2020-07-01	4.34	18.5	121.6	2.22	42.5	1.39	58.6	38.2	20.4	7.6	3.9	3.7	1.87	70.7	41.7	1.7	0.59	7.1	370.6	963.7	87.4	263	5068
2020-07-07	4.53	11.51	116.6	2.27	55.6	1.14	61.8	43.6	18.2	10.2	5	5.2	2.4	82.7	55.28	1.5	0.67	7	367	898.7	158.8	279	5494
2020-07-14	4.06	21.36	115.6	1.84	55.7	1.34	67.4	48.5	18.9	7.1	3.1	4	2.57	67.3	46.84	1.44	0.7	7.2	389	1132.2	176.3	285	6309
	Immunoglobulin A(0.7-4g/L)	CRP (0-6mg/L)	Immunoglobulin G(7-16g/L)	Immunoglobulin M(0.4-2.3g/L)	C3(0.9-1.8g/L)	C4(0.1-0.4g/L)
2020-06-03	0.081	97.1	20.5	0.76	0.62	0.35
2020-06-08		121
2020-06-10		36.8
2020-06-17		14.6
2020-06-22	0.121	8.34	17.8	0.63	1.31	0.65
2020-06-24		41.3
2020-06-27		35.4
2020-07-14		<0.499
	Total T lymphocyte percentage (56-86%)	Helper T lymphocyte (33-58)	Inhibitory/cytotoxic T lymphocytes (13-39)	B lymphocyte percentage (5-22%)	NK cell percentage (5-26%)	Helper T lymphocyte (0.71-2.78)	Total lymphocyte count (1530-3700 /μl)	Total T lymphocyte count (723-2737 /μl)	Helper T lymphocyte (404-1612)	Inhibitory/cytotoxic T lymphocytes (220-1129)	B Lymphocyte count (80-316 /μl)	NK lymphocyte count (84-724 /μl)
2020-06-02	39.12	25.74	8.42	57.72	3.08	3.06	1332	521	338	111	778	42
